# Supplementary material for: A quality-comprehensive-evaluation-index-based model for evaluating traditional Chinese medicine quality
Source: Chin Med. 2023 Jul 28;18:89. doi: 10.1186/s13020-023-00782-0 (PMC10375775; doi:10.1186/s13020-023-00782-0)
Supplement: Supplementary file 1 — Additional file 1. Figure S1: Box plot of total flavonoids in licorice with different growth years, origins, and harvesting seasons. Figure S2: Box plot of water-soluble extract and alcohol-soluble extract in licorice with different growth years, origins,and harvesting seasons. Figure S3: Scatter plot of determination results of 21 candidate indicators in three grades of licorice. Figure S4: Line chart of the weight contribution of 21 candidate indicators in the quality evaluation model. Table S1: 282 batches of licorice sample information table. Table S2: Scatter plot of the measurement results of licorice appearance traits indicators. Table S3: Statistical analysis results of appearance traits indicators of licorice. Table S4: Correlation analysis of diameter and weight of licorice with different growth years, production areas, andharvesting seasons. Table S5: Statistical analysis of similarity in fingerprint of licorice with different growth years, place of origin, andharvesting seasons. Table S6: Statistical analysis of total flavonoids of licorice with different growth years, place of origin, and harvestingseasons.Table S7: Statistical analysis of water-soluble extracts and alcohol-soluble extracts of licorice with different growthyears, place of origin, and harvesting seasons. [file 13020_2023_782_MOESM1_ESM.zip › Supplementary Table S1.xlsx]

## Sheet: Sheet1
Batch No.	Production regions	Growth years	Harvest time	Harvest season
S1	Yuzhong, Gansu	1	March,2018	Spring
S2	Yuzhong, Gansu	1	March,2018	Spring
S3	Yuzhong, Gansu	1	March,2018	Spring
S4	Yuzhong, Gansu	1	March,2018	Spring
S5	Yuzhong, Gansu	1	March,2018	Spring
S6	Yuzhong, Gansu	1	March,2018	Spring
S7	Yuzhong, Gansu	1	March,2018	Spring
S8	Yuzhong, Gansu	1	March,2018	Spring
S9	Yuzhong, Gansu	1	March,2018	Spring
S10	Yuzhong, Gansu	1	March,2018	Spring
S11	Yuzhong, Gansu	2	March,2018	Spring
S12	Yuzhong, Gansu	2	March,2018	Spring
S13	Yuzhong, Gansu	2	March,2018	Spring
S14	Yuzhong, Gansu	2	March,2018	Spring
S15	Yuzhong, Gansu	2	March,2018	Spring
S16	Yuzhong, Gansu	2	March,2018	Spring
S17	Yuzhong, Gansu	2	March,2018	Spring
S18	Yuzhong, Gansu	2	March,2018	Spring
S19	Yuzhong, Gansu	2	March,2018	Spring
S20	Yuzhong, Gansu	2	March,2018	Spring
S21	Yuzhong, Gansu	3	March,2018	Spring
S22	Yuzhong, Gansu	3	March,2018	Spring
S23	Yuzhong, Gansu	3	March,2018	Spring
S24	Yuzhong, Gansu	3	March,2018	Spring
S25	Yuzhong, Gansu	3	March,2018	Spring
S26	Yuzhong, Gansu	3	March,2018	Spring
S27	Yuzhong, Gansu	3	March,2018	Spring
S28	Yuzhong, Gansu	3	March,2018	Spring
S29	Yuzhong, Gansu	3	March,2018	Spring
S30	Yuzhong, Gansu	3	March,2018	Spring
S31	Yuzhong, Gansu	4	March,2018	Spring
S32	Yuzhong, Gansu	4	March,2018	Spring
S33	Yuzhong, Gansu	4	March,2018	Spring
S34	Yuzhong, Gansu	4	March,2018	Spring
S35	Yuzhong, Gansu	4	March,2018	Spring
S36	Yuzhong, Gansu	4	March,2018	Spring
S37	Yuzhong, Gansu	4	March,2018	Spring
S38	Yuzhong, Gansu	4	March,2018	Spring
S39	Yuzhong, Gansu	4	March,2018	Spring
S40	Yuzhong, Gansu	4	March,2018	Spring
S41	Yuzhong, Gansu	4	November ,2018	Autumn
S42	Yuzhong, Gansu	4	November ,2018	Autumn
S43	Yuzhong, Gansu	4	November ,2018	Autumn
S44	Yuzhong, Gansu	4	November ,2018	Autumn
S45	Yuzhong, Gansu	4	November ,2018	Autumn
S46	Yuzhong, Gansu	4	November ,2018	Autumn
S47	Yuzhong, Gansu	4	November ,2018	Autumn
S48	Yuzhong, Gansu	4	November ,2018	Autumn
S49	Yuzhong, Gansu	4	November ,2018	Autumn
S50	Yuzhong, Gansu	4	November ,2018	Autumn
S51	Yuzhong, Gansu	2	November ,2019	Autumn
S52	Yuzhong, Gansu	2	November ,2019	Autumn
S53	Yuzhong, Gansu	2	November ,2019	Autumn
S54	Yuzhong, Gansu	2	November ,2019	Autumn
S55	Yuzhong, Gansu	2	November ,2019	Autumn
S56	Yuzhong, Gansu	2	November ,2019	Autumn
S57	Yuzhong, Gansu	2	November ,2019	Autumn
S58	Yuzhong, Gansu	2	November ,2019	Autumn
S59	Yuzhong, Gansu	2	November ,2019	Autumn
S60	Yuzhong, Gansu	2	November ,2019	Autumn
S61	Yuzhong, Gansu	3	November ,2019	Autumn
S62	Yuzhong, Gansu	3	November ,2019	Autumn
S63	Yuzhong, Gansu	3	November ,2019	Autumn
S64	Yuzhong, Gansu	3	November ,2019	Autumn
S65	Yuzhong, Gansu	3	November ,2019	Autumn
S66	Yuzhong, Gansu	3	November ,2019	Autumn
S67	Yuzhong, Gansu	3	November ,2019	Autumn
S68	Yuzhong, Gansu	3	November ,2019	Autumn
S69	Yuzhong, Gansu	3	November ,2019	Autumn
S70	Yuzhong, Gansu	3	November ,2019	Autumn
S71	Yuzhong, Gansu	4	November ,2019	Autumn
S72	Yuzhong, Gansu	4	November ,2019	Autumn
S73	Yuzhong, Gansu	4	November ,2019	Autumn
S74	Yuzhong, Gansu	4	November ,2019	Autumn
S75	Yuzhong, Gansu	4	November ,2019	Autumn
S76	Yuzhong, Gansu	4	November ,2019	Autumn
S77	Yuzhong, Gansu	4	November ,2019	Autumn
S78	Yuzhong, Gansu	4	November ,2019	Autumn
S79	Yuzhong, Gansu	4	November ,2019	Autumn
S80	Yuzhong, Gansu	4	November ,2019	Autumn
S81	Yuzhong, Gansu	5	November ,2019	Autumn
S82	Yuzhong, Gansu	5	November ,2019	Autumn
S83	Yuzhong, Gansu	5	November ,2019	Autumn
S84	Yuzhong, Gansu	5	November ,2019	Autumn
S85	Yuzhong, Gansu	5	November ,2019	Autumn
S86	Yuzhong, Gansu	5	November ,2019	Autumn
S87	Yuzhong, Gansu	5	November ,2019	Autumn
S88	Yuzhong, Gansu	5	November ,2019	Autumn
S89	Yuzhong, Gansu	5	November ,2019	Autumn
S90	Yuzhong, Gansu	5	November ,2019	Autumn
S91	Jinta, Gansu	1	November,2019	Autumn
S92	Jinta, Gansu	1	November,2019	Autumn
S93	Jinta, Gansu	1	November,2019	Autumn
S94	Jinta, Gansu	1	November,2019	Autumn
S95	Jinta, Gansu	1	November,2019	Autumn
S96	Jinta, Gansu	1	November,2019	Autumn
S97	Jinta, Gansu	1	November,2019	Autumn
S98	Jinta, Gansu	1	November,2019	Autumn
S99	Jinta, Gansu	1	November,2019	Autumn
S100	Jinta, Gansu	1	November,2019	Autumn
S101	Jinta, Gansu	2	November,2019	Autumn
S102	Jinta, Gansu	2	November,2019	Autumn
S103	Jinta, Gansu	2	November,2019	Autumn
S104	Jinta, Gansu	2	November,2019	Autumn
S105	Jinta, Gansu	2	November,2019	Autumn
S106	Jinta, Gansu	2	November,2019	Autumn
S107	Jinta, Gansu	2	November,2019	Autumn
S108	Jinta, Gansu	2	November,2019	Autumn
S109	Jinta, Gansu	2	November,2019	Autumn
S110	Jinta, Gansu	2	November,2019	Autumn
S111	Jinta, Gansu	3	November,2019	Autumn
S112	Jinta, Gansu	3	November,2019	Autumn
S113	Jinta, Gansu	3	November,2019	Autumn
S114	Jinta, Gansu	3	November,2019	Autumn
S115	Jinta, Gansu	4	November,2019	Autumn
S116	Jinta, Gansu	4	November,2019	Autumn
S117	Jinta, Gansu	4	November,2019	Autumn
S118	Jinta, Gansu	4	November,2019	Autumn
S119	Jinta, Gansu	4	November,2019	Autumn
S120	Jinta, Gansu	4	November,2019	Autumn
S121	Jinta, Gansu	4	November,2019	Autumn
S122	Jinta, Gansu	4	November,2019	Autumn
S123	Jinta, Gansu	4	November,2019	Autumn
S124	Jingtai, Gansu	3	November,2019	Autumn
S125	Jingtai, Gansu	3	November,2019	Autumn
S126	Jingtai, Gansu	3	November,2019	Autumn
S127	Jingtai, Gansu	3	November,2019	Autumn
S128	Jingtai, Gansu	3	November,2019	Autumn
S129	Jingtai, Gansu	3	November,2019	Autumn
S130	Jingtai, Gansu	3	November,2019	Autumn
S131	Jingtai, Gansu	3	November,2019	Autumn
S132	Jingtai, Gansu	3	November,2019	Autumn
S133	Jingtai, Gansu	3	November,2019	Autumn
S134	Jingtai, Gansu	3	November,2019	Autumn
S135	Bayannaoer,Inner Mongolia	4	November ,2018	Autumn
S136	Bayannaoer,Inner Mongolia	4	November ,2018	Autumn
S137	Bayannaoer,Inner Mongolia	4	November ,2018	Autumn
S138	Bayannaoer,Inner Mongolia	4	November ,2018	Autumn
S139	Bayannaoer,Inner Mongolia	4	November ,2018	Autumn
S140	Bayannaoer,Inner Mongolia	4	November ,2018	Autumn
S141	Bayannaoer,Inner Mongolia	4	November ,2018	Autumn
S142	Bayannaoer,Inner Mongolia	4	November ,2018	Autumn
S143	Bayannaoer,Inner Mongolia	4	November ,2018	Autumn
S144	Bayannaoer,Inner Mongolia	4	November ,2018	Autumn
S145	Bayannaoer,Inner Mongolia	2	November ,2019	Autumn
S146	Bayannaoer,Inner Mongolia	2	November ,2019	Autumn
S147	Bayannaoer,Inner Mongolia	2	November ,2019	Autumn
S148	Bayannaoer,Inner Mongolia	2	November ,2019	Autumn
S149	Bayannaoer,Inner Mongolia	2	November ,2019	Autumn
S150	Bayannaoer,Inner Mongolia	2	November ,2019	Autumn
S151	Bayannaoer,Inner Mongolia	2	November ,2019	Autumn
S152	Bayannaoer,Inner Mongolia	2	November ,2019	Autumn
S153	Bayannaoer,Inner Mongolia	2	November ,2019	Autumn
S154	Bayannaoer,Inner Mongolia	2	November ,2019	Autumn
S155	Bayannaoer,Inner Mongolia	3	November ,2019	Autumn
S156	Bayannaoer,Inner Mongolia	3	November ,2019	Autumn
S157	Bayannaoer,Inner Mongolia	3	November ,2019	Autumn
S158	Bayannaoer,Inner Mongolia	3	November ,2019	Autumn
S159	Bayannaoer,Inner Mongolia	3	November ,2019	Autumn
S160	Bayannaoer,Inner Mongolia	3	November ,2019	Autumn
S161	Bayannaoer,Inner Mongolia	3	November ,2019	Autumn
S162	Bayannaoer,Inner Mongolia	3	November ,2019	Autumn
S163	Bayannaoer,Inner Mongolia	3	November ,2019	Autumn
S164	Bayannaoer,Inner Mongolia	3	November ,2019	Autumn
S165	Bayannaoer,Inner Mongolia	4	November ,2019	Autumn
S166	Bayannaoer,Inner Mongolia	4	November ,2019	Autumn
S167	Bayannaoer,Inner Mongolia	4	November ,2019	Autumn
S168	Bayannaoer,Inner Mongolia	4	November ,2019	Autumn
S169	Bayannaoer,Inner Mongolia	4	November ,2019	Autumn
S170	Bayannaoer,Inner Mongolia	4	November ,2019	Autumn
S171	Bayannaoer,Inner Mongolia	4	November ,2019	Autumn
S172	Bayannaoer,Inner Mongolia	4	November ,2019	Autumn
S173	Bayannaoer,Inner Mongolia	4	November ,2019	Autumn
S174	Bayannaoer,Inner Mongolia	4	November ,2019	Autumn
S175	Bayannaoer,Inner Mongolia	5	November ,2019	Autumn
S176	Bayannaoer,Inner Mongolia	5	November ,2019	Autumn
S177	Bayannaoer,Inner Mongolia	5	November ,2019	Autumn
S178	Bayannaoer,Inner Mongolia	5	November ,2019	Autumn
S179	Bayannaoer,Inner Mongolia	5	November ,2019	Autumn
S180	Bayannaoer,Inner Mongolia	5	November ,2019	Autumn
S181	Bayannaoer,Inner Mongolia	5	November ,2019	Autumn
S182	Bayannaoer,Inner Mongolia	5	November ,2019	Autumn
S183	Bayannaoer,Inner Mongolia	5	November ,2019	Autumn
S184	Bayannaoer,Inner Mongolia	5	November ,2019	Autumn
S185	Hanjinqi,Inner Mongolia	2	November ,2019	Autumn
S186	Hanjinqi,Inner Mongolia	2	November ,2019	Autumn
S187	Hanjinqi,Inner Mongolia	2	November ,2019	Autumn
S188	Hanjinqi,Inner Mongolia	2	November ,2019	Autumn
S189	Hanjinqi,Inner Mongolia	2	November ,2019	Autumn
S190	Hanjinqi,Inner Mongolia	2	November ,2019	Autumn
S191	Hanjinqi,Inner Mongolia	2	November ,2019	Autumn
S192	Hanjinqi,Inner Mongolia	2	November ,2019	Autumn
S193	Hanjinqi,Inner Mongolia	2	November ,2019	Autumn
S194	Hanjinqi,Inner Mongolia	3	November ,2019	Autumn
S195	Hanjinqi,Inner Mongolia	3	November ,2019	Autumn
S196	Hanjinqi,Inner Mongolia	3	November ,2019	Autumn
S197	Hanjinqi,Inner Mongolia	3	November ,2019	Autumn
S198	Hanjinqi,Inner Mongolia	3	November ,2019	Autumn
S199	Hanjinqi,Inner Mongolia	3	November ,2019	Autumn
S200	Hanjinqi,Inner Mongolia	3	November ,2019	Autumn
S201	Hanjinqi,Inner Mongolia	3	November ,2019	Autumn
S202	Hanjinqi,Inner Mongolia	3	November ,2019	Autumn
S203	Hanjinqi,Inner Mongolia	3	November ,2019	Autumn
S204	Hanjinqi,Inner Mongolia	4	November ,2019	Autumn
S205	Hanjinqi,Inner Mongolia	4	November ,2019	Autumn
S206	Hanjinqi,Inner Mongolia	4	November ,2019	Autumn
S207	Hanjinqi,Inner Mongolia	4	November ,2019	Autumn
S208	Hanjinqi,Inner Mongolia	4	November ,2019	Autumn
S209	Hanjinqi,Inner Mongolia	4	November ,2019	Autumn
S210	Hanjinqi,Inner Mongolia	4	November ,2019	Autumn
S211	Hanjinqi,Inner Mongolia	4	November ,2019	Autumn
S212	Hanjinqi,Inner Mongolia	4	November ,2019	Autumn
S213	Hanjinqi,Inner Mongolia	4	November ,2019	Autumn
S214	Hanjinqi,Inner Mongolia	5	November ,2019	Autumn
S215	Hanjinqi,Inner Mongolia	5	November ,2019	Autumn
S216	Hanjinqi,Inner Mongolia	5	November ,2019	Autumn
S217	Hanjinqi,Inner Mongolia	5	November ,2019	Autumn
S218	Hanjinqi,Inner Mongolia	5	November ,2019	Autumn
S219	Hanjinqi,Inner Mongolia	5	November ,2019	Autumn
S220	Hanjinqi,Inner Mongolia	5	November ,2019	Autumn
S221	Hanjinqi,Inner Mongolia	5	November ,2019	Autumn
S222	Hanjinqi,Inner Mongolia	5	November ,2019	Autumn
S223	Hanjinqi,Inner Mongolia	5	November ,2019	Autumn
S224	Hanjinqi,Inner Mongolia	5	November ,2019	Autumn
S225	Hanjinqi,Inner Mongolia	5	November ,2019	Autumn
S226	Bayannaoer,Inner Mongolia	4	March ,2018	Spring
S227	Bayannaoer,Inner Mongolia	4	March ,2018	Spring
S228	Bayannaoer,Inner Mongolia	4	March ,2018	Spring
S229	Bayannaoer,Inner Mongolia	4	March ,2018	Spring
S230	Bayannaoer,Inner Mongolia	4	March ,2018	Spring
S231	Bayannaoer,Inner Mongolia	4	March ,2018	Spring
S232	Bayannaoer,Inner Mongolia	4	March ,2018	Spring
S233	Bayannaoer,Inner Mongolia	4	March ,2018	Spring
S234	Bayannaoer,Inner Mongolia	4	March ,2018	Spring
S235	Bayannaoer,Inner Mongolia	4	March ,2018	Spring
S236	Bayannaoer,Inner Mongolia	3	March ,2020	Spring
S237	Bayannaoer,Inner Mongolia	3	March ,2020	Spring
S238	Bayannaoer,Inner Mongolia	3	March ,2020	Spring
S239	Bayannaoer,Inner Mongolia	3	March ,2020	Spring
S240	Bayannaoer,Inner Mongolia	3	March ,2020	Spring
S241	Bayannaoer,Inner Mongolia	3	March ,2020	Spring
S242	Bayannaoer,Inner Mongolia	3	March ,2020	Spring
S243	Bayannaoer,Inner Mongolia	3	March ,2020	Spring
S244	Bayannaoer,Inner Mongolia	3	March ,2020	Spring
S245	Bayannaoer,Inner Mongolia	3	March ,2020	Spring
S246	Hanjinqi,Inner Mongolia	5	March ,2020	Spring
S247	Hanjinqi,Inner Mongolia	5	March ,2020	Spring
S248	Hanjinqi,Inner Mongolia	5	March ,2020	Spring
S249	Hanjinqi,Inner Mongolia	5	March ,2020	Spring
S250	Hanjinqi,Inner Mongolia	5	March ,2020	Spring
S251	Hanjinqi,Inner Mongolia	5	March ,2020	Spring
S252	Hanjinqi,Inner Mongolia	5	March ,2020	Spring
S253	Hanjinqi,Inner Mongolia	5	March ,2020	Spring
S254	Hanjinqi,Inner Mongolia	5	March ,2020	Spring
S255	Hanjinqi,Inner Mongolia	5	March ,2020	Spring
S256	Kuerle, Xinjiang	4	November ,2018	Autumn
S257	Kuerle, Xinjiang	4	November ,2018	Autumn
S258	Kuerle, Xinjiang	4	November ,2018	Autumn
S259	Kuerle, Xinjiang	4	November ,2018	Autumn
S260	Kuerle, Xinjiang	4	November ,2018	Autumn
S261	Kuerle, Xinjiang	4	November ,2018	Autumn
S262	Kuerle, Xinjiang	4	November ,2018	Autumn
S263	Kuerle, Xinjiang	4	November ,2018	Autumn
S264	Kuerle, Xinjiang	4	November ,2018	Autumn
S265	Kuerle, Xinjiang	4	November ,2018	Autumn
S266	Bohu,Xinjiang	3	November ,2019	Autumn
S267	Bohu,Xinjiang	3	November ,2019	Autumn
S268	Bohu,Xinjiang	3	November ,2019	Autumn
S269	Bohu,Xinjiang	3	November ,2019	Autumn
S270	Bohu,Xinjiang	3	November ,2019	Autumn
S271	Bohu,Xinjiang	3	November ,2019	Autumn
S272	Heshuo, Xinjiang	3	November ,2019	Autumn
S273	Yanqi, Xinjiang	3	November ,2019	Autumn
S274	Yanqi, Xinjiang	3	November ,2019	Autumn
S275	Kashi,Xinjiang	3	November ,2019	Autumn
S276	Hetian,Xinjiang	3	November ,2019	Autumn
S277	Hetian,Xinjiang	3	November ,2019	Autumn
S278	Akesu, Xinjiang	3	November ,2019	Autumn
S279	Akesu, Xinjiang	3	November ,2019	Autumn
S280	Kuerle, Xinjiang	3	November ,2019	Autumn
S281	Kuerle, Xinjiang	3	November ,2019	Autumn
S282	Kuerle, Xinjiang	3	November ,2019	Autumn
