# Supplementary material for: A quality-comprehensive-evaluation-index-based model for evaluating traditional Chinese medicine quality
Source: Chin Med. 2023 Jul 28;18:89. doi: 10.1186/s13020-023-00782-0 (PMC10375775; doi:10.1186/s13020-023-00782-0)
Supplement: Supplementary file 1 — Additional file 1. Figure S1: Box plot of total flavonoids in licorice with different growth years, origins, and harvesting seasons. Figure S2: Box plot of water-soluble extract and alcohol-soluble extract in licorice with different growth years, origins,and harvesting seasons. Figure S3: Scatter plot of determination results of 21 candidate indicators in three grades of licorice. Figure S4: Line chart of the weight contribution of 21 candidate indicators in the quality evaluation model. Table S1: 282 batches of licorice sample information table. Table S2: Scatter plot of the measurement results of licorice appearance traits indicators. Table S3: Statistical analysis results of appearance traits indicators of licorice. Table S4: Correlation analysis of diameter and weight of licorice with different growth years, production areas, andharvesting seasons. Table S5: Statistical analysis of similarity in fingerprint of licorice with different growth years, place of origin, andharvesting seasons. Table S6: Statistical analysis of total flavonoids of licorice with different growth years, place of origin, and harvestingseasons.Table S7: Statistical analysis of water-soluble extracts and alcohol-soluble extracts of licorice with different growthyears, place of origin, and harvesting seasons. [file 13020_2023_782_MOESM1_ESM.zip › Supplementary Table S5.xlsx]

## Sheet: Sheet1
	Similarity t test of HPLC fingerprint of licorice from different producing areas (250nm)
	index	Sig.( two-tailed)
	the similarity of HPLC fingerprint of licorice (250nm)	0.007
	Similarity t test of HPLC fingerprint of licorice from different producing areas (330nm)
	index	Sig.( two-tailed)
	the similarity of HPLC fingerprint of licorice (330nm)	0
	One way ANOVA of HPLC fingerprint similarity of licorice in different growth years (250nm)
	index	Sig.( two-tailed)
	the similarity of HPLC fingerprint of licorice (250nm)	0
	One way ANOVA of HPLC fingerprint similarity of licorice in different growth years (330nm)
	index	Sig.( two-tailed)
	the similarity of HPLC fingerprint of licorice (330nm)	0
	Similarity t test of HPLC fingerprint of licorice in different harvest seasons (250nm)
	index	Sig.( two-tailed)
	the similarity of HPLC fingerprint of licorice (250nm)	0.051
	Similarity t test of HPLC fingerprint of licorice in different harvest seasons (330nm)
	index	Sig.( two-tailed)
	the similarity of HPLC fingerprint of licorice (330nm)	0.066
